# Supplementary material for: Multi-Mode Face-to-Face and Telephone Approach to Data Collection in Health Surveys: A Scoping Review
Source: Epidemiologia (Basel). 2024 Dec 19;5(4):796–804. doi: 10.3390/epidemiologia5040054 (PMC11675162; doi:10.3390/epidemiologia5040054)
Supplement: Supplementary file 1 [file epidemiologia-05-00054-s001.zip]

Archive with 1 entries (1 files):
- epidemiologia-3327210-supplementary.pdf
